# Supplementary material for: Meplitumenaluna gen. nov., sp. nov. an interesting eutardigrade (Hypsibiidae, Itaquasconinae) from the Sierra Nevada de Santa Marta, Colombia
Source: Zookeys. 2019 Jul 22;865:1–20. doi: 10.3897/zookeys.865.30705 (PMC6663937; doi:10.3897/zookeys.865.30705)
Supplement: XML Treatment for Meplitumen [file zookeys.865.30705-treatment1.xml]

<!DOCTYPE tp:taxon-treatment
  PUBLIC "-//TaxonX//DTD Taxonomic Treatment Publishing DTD v0 20100105//EN" "tax-treatment-NSO.dtd">
<tp:taxon-treatment xmlns:tp="http://www.plazi.org/taxpub"><tp:treatment-meta><kwd-group><label>Taxon classification</label><kwd><named-content xmlns:xlink="http://www.w3.org/1999/xlink" content-type="kingdom">Animalia</named-content></kwd><kwd><named-content xmlns:xlink="http://www.w3.org/1999/xlink" content-type="order">Parachela</named-content></kwd><kwd><named-content xmlns:xlink="http://www.w3.org/1999/xlink" content-type="family">Hypsibiidae</named-content></kwd></kwd-group><mixed-citation publication-type="journal"><person-group><name><surname>Lisi</surname><given-names>Oscar</given-names></name><name><surname>Daza</surname><given-names>Anisbeth</given-names></name><name><surname>Londoño</surname><given-names>Rosana</given-names></name><name><surname>Quiroga</surname><given-names>Sigmer</given-names></name><name><surname>Pilato</surname><given-names>Giovanni</given-names></name></person-group><article-title><italic><tp:taxon-name><tp:taxon-name-part taxon-name-part-type="genus" reg="Meplitumen">Meplitumen</tp:taxon-name-part><tp:taxon-name-part taxon-name-part-type="species" reg="aluna">aluna</tp:taxon-name-part></tp:taxon-name></italic> gen. nov., sp. nov. an interesting eutardigrade (<tp:taxon-name><tp:taxon-name-part taxon-name-part-type="family">Hypsibiidae</tp:taxon-name-part></tp:taxon-name>, <tp:taxon-name><tp:taxon-name-part taxon-name-part-type="subfamily">Itaquasconinae</tp:taxon-name-part></tp:taxon-name>) from the Sierra Nevada de Santa Marta, Colombia</article-title><source>Zookeys</source><day>22</day><month>7</month><year>2019</year><volume>865</volume><fpage>1</fpage><lpage>20</lpage><pub-id pub-id-type="doi">10.3897/zookeys.865.30705</pub-id></mixed-citation></tp:treatment-meta><tp:nomenclature><tp:taxon-name>
                          <object-id xmlns:xlink="http://www.w3.org/1999/xlink" content-type="arpha" xlink:type="simple">3c39ea68-5904-5296-a8df-8e8b205635f1</object-id>
                          <tp:taxon-name-part taxon-name-part-type="genus" reg="Meplitumen">Meplitumen</tp:taxon-name-part>
                          <object-id xmlns:xlink="http://www.w3.org/1999/xlink" content-type="zoobank" xlink:type="simple">http://zoobank.org/4842673D-73A5-459A-A9DC-11C667772F10</object-id>
                        </tp:taxon-name><tp:taxon-status xmlns:xlink="http://www.w3.org/1999/xlink" xlink:type="simple">gen. nov.</tp:taxon-status><xref ref-type="fig" rid="F2">Figs 2</xref><xref ref-type="fig" rid="F3">, 3</xref><xref ref-type="fig" rid="F5">, 5</xref><xref ref-type="fig" rid="F6">, 6A–C</xref><xref ref-type="fig" rid="F7">, 7</xref></tp:nomenclature><tp:treatment-sec sec-type="type species" id="SECID0EFUAG"><title>Type species.</title><p><italic><tp:taxon-name><tp:taxon-name-part taxon-name-part-type="genus" reg="Meplitumen">Meplitumen</tp:taxon-name-part><tp:taxon-name-part taxon-name-part-type="species" reg="aluna">aluna</tp:taxon-name-part></tp:taxon-name></italic> sp. nov.</p></tp:treatment-sec><tp:treatment-sec sec-type="description" id="SECID0EWUAG"><title>Description.</title><p>Claws of the <italic><tp:taxon-name><tp:taxon-name-part taxon-name-part-type="genus" reg="Hypsibius">Hypsibius</tp:taxon-name-part></tp:taxon-name></italic>-type. Bucco-pharyngeal apparatus of <tp:taxon-name><tp:taxon-name-part taxon-name-part-type="subfamily">Itaquasconinae</tp:taxon-name-part></tp:taxon-name> model but buccal tube with a spiral thickening also present anteriorly to the stylet support insertion point (Fig. <xref ref-type="fig" rid="F2">2 A, B</xref> arrow ‘a’). Only the very anterior portion of the buccal tube, where the apophyses for the insertion of the stylet muscles (<abbrev xmlns:xlink="http://www.w3.org/1999/xlink" xlink:title="apophyses for the insertion of the stylet muscles" id="ABBRID0EMVAG" xlink:type="simple">AISM</abbrev>) are present, is the spiral thickening absent. The <abbrev xmlns:xlink="http://www.w3.org/1999/xlink" xlink:title="apophyses for the insertion of the stylet muscles" id="ABBRID0EQVAG" xlink:type="simple">AISM</abbrev> are wide and flat ridges, symmetrical with respect to the frontal plane (Figs <xref ref-type="fig" rid="F2">2A</xref>; <xref ref-type="fig" rid="F3">3A, B, D</xref>) and their caudal processes point sideways. Peribuccal lamellae absent, papulae probably present (needs confirmation). No cuticular thickening is present between buccal and pharyngeal tube (Figs <xref ref-type="fig" rid="F2">2A, B</xref>; <xref ref-type="fig" rid="F3">3A, B</xref>). The stylet furcae have the caudal processes with non-swollen apices (Fig. <xref ref-type="fig" rid="F3">3D</xref>, arrow). The stylet supports are normally developed (Fig. <xref ref-type="fig" rid="F2">2A</xref>, arrow ‘b’). The pharyngeal bulb is long, without apophyses but with true, long placoids (Fig. <xref ref-type="fig" rid="F3">3A–C</xref>).</p><fig id="F2" position="float" orientation="portrait"><object-id xmlns:xlink="http://www.w3.org/1999/xlink" content-type="doi" xlink:type="simple">10.3897/zookeys.865.30705.figure2</object-id><object-id xmlns:xlink="http://www.w3.org/1999/xlink" content-type="arpha" xlink:type="simple">dcc23926-e6ae-5017-a031-d37e9a534d68</object-id><label>Figure 2.</label><caption><p>Bucco-pharyngeal tube of <italic><tp:taxon-name><tp:taxon-name-part taxon-name-part-type="genus" reg="Meplitumen">Meplitumen</tp:taxon-name-part><tp:taxon-name-part taxon-name-part-type="species" reg="aluna">aluna</tp:taxon-name-part></tp:taxon-name></italic> gen. nov., sp. nov. <bold>A</bold> holotype (slide No. 00462), was invaded by fungal hyphae. The spiral thickening also anterior to the stylet supports insertion point is visible (arrow ‘a’). The arrow ‘b’ indicates the stylet supports. Arrow ‘c’ indicates the caudal processes pointing sideways of the wide and flat <abbrev xmlns:xlink="http://www.w3.org/1999/xlink" xlink:title="apophyses for the insertion of the stylet muscles" id="ABBRID0EFXAG" xlink:type="simple">AISM</abbrev><bold>B</bold> paratype (slide No. 00460). The spiral thickening also anterior to the stylet supports insertion point is visible (arrow ‘a’). Scale bar: 20 µm.</p></caption><graphic xmlns:xlink="http://www.w3.org/1999/xlink" xlink:href="zookeys-865-001-g002.jpg" position="float" orientation="portrait" xlink:type="simple" id="oo_318971.jpg"><uri content-type="original_file" xlink:type="simple">https://binary.pensoft.net/fig/318971</uri></graphic></fig><fig id="F3" position="float" orientation="portrait"><object-id xmlns:xlink="http://www.w3.org/1999/xlink" content-type="doi" xlink:type="simple">10.3897/zookeys.865.30705.figure3</object-id><object-id xmlns:xlink="http://www.w3.org/1999/xlink" content-type="arpha" xlink:type="simple">5c47da89-1d1a-59cf-8b2e-c4931957d1f0</object-id><label>Figure 3.</label><caption><p>Bucco-pharyngeal apparatus of <italic><tp:taxon-name><tp:taxon-name-part taxon-name-part-type="genus" reg="Meplitumen">Meplitumen</tp:taxon-name-part><tp:taxon-name-part taxon-name-part-type="species" reg="aluna">aluna</tp:taxon-name-part></tp:taxon-name></italic> gen. nov., sp. nov. <bold>A</bold> holotype <bold>B</bold> paratype (slide No. 00477); the arrow indicates a row of small teeth <bold>C</bold> detail of the pharyngeal bulb of the holotype with the long placoids well visible <bold>D</bold> bucco-pharyngeal apparatus of a paratype (slide No. 00461); the arrow indicates a stylet furca. Scale bar: 20 µm.</p></caption><graphic xmlns:xlink="http://www.w3.org/1999/xlink" xlink:href="zookeys-865-001-g003.jpg" position="float" orientation="portrait" xlink:type="simple" id="oo_318972.jpg"><uri content-type="original_file" xlink:type="simple">https://binary.pensoft.net/fig/318972</uri></graphic></fig></tp:treatment-sec><tp:treatment-sec sec-type="Differential diagnosis" id="SECID0EQYAG"><title>Differential diagnosis.</title><p>According to the definition in <xref ref-type="bibr" rid="B23">Pilato and Binda (2010)</xref>, the bucco-pharyngeal tube of <tp:taxon-name><tp:taxon-name-part taxon-name-part-type="subfamily">Itaquasconinae</tp:taxon-name-part></tp:taxon-name> model, is subdivided into an anterior portion (buccal tube), rigid, without spiral thickening and without ventral lamina, and a posterior portion, generally flexible, provided with a spiral thickening (pharyngeal tube), as in <italic><tp:taxon-name><tp:taxon-name-part taxon-name-part-type="genus" reg="Astatumen">Astatumen</tp:taxon-name-part></tp:taxon-name></italic>, <italic><tp:taxon-name><tp:taxon-name-part taxon-name-part-type="genus" reg="Mesocrista">Mesocrista</tp:taxon-name-part></tp:taxon-name></italic>, <italic><tp:taxon-name><tp:taxon-name-part taxon-name-part-type="genus" reg="Platicrista">Platicrista</tp:taxon-name-part></tp:taxon-name></italic> and <italic><tp:taxon-name><tp:taxon-name-part taxon-name-part-type="genus" reg="Itaquascon">Itaquascon</tp:taxon-name-part></tp:taxon-name></italic>. In <italic><tp:taxon-name><tp:taxon-name-part taxon-name-part-type="genus" reg="Meplitumen">Meplitumen</tp:taxon-name-part></tp:taxon-name></italic> gen. nov. the bucco-pharyngeal apparatus differs from the above by having a spiral thickening also present anteriorly to the stylet support insertion point (Fig. <xref ref-type="fig" rid="F2">2A, B</xref> arrow ‘a’), which is similar to <italic><tp:taxon-name><tp:taxon-name-part taxon-name-part-type="genus" reg="Astatumen">Astatumen</tp:taxon-name-part></tp:taxon-name></italic> but, unlike <italic><tp:taxon-name><tp:taxon-name-part taxon-name-part-type="genus" reg="Astatumen">Astatumen</tp:taxon-name-part></tp:taxon-name></italic>, the stylet supports are present (Fig. <xref ref-type="fig" rid="F2">2A</xref>, arrow ‘b’), and mark the border between the posterior flexible portion of bucco-pharyngeal tube and the (almost) rigid anterior section. The sideways pointing caudal processes of the <abbrev xmlns:xlink="http://www.w3.org/1999/xlink" xlink:title="apophyses for the insertion of the stylet muscles" id="ABBRID0EY1AG" xlink:type="simple">AISM</abbrev>, are similar to <italic><tp:taxon-name><tp:taxon-name-part taxon-name-part-type="genus" reg="Platicrista">Platicrista</tp:taxon-name-part></tp:taxon-name></italic>, <italic><tp:taxon-name><tp:taxon-name-part taxon-name-part-type="genus" reg="Itaquascon">Itaquascon</tp:taxon-name-part></tp:taxon-name></italic> and <italic><tp:taxon-name><tp:taxon-name-part taxon-name-part-type="genus" reg="Astatumen">Astatumen</tp:taxon-name-part></tp:taxon-name></italic>, but differ from <italic><tp:taxon-name><tp:taxon-name-part taxon-name-part-type="genus" reg="Mesocrista">Mesocrista</tp:taxon-name-part></tp:taxon-name></italic> (in which they point postero-laterally). The non-swollen apices (Fig. <xref ref-type="fig" rid="F3">3D</xref>, arrow) of the stylet furcae caudal processes are more similar to <italic><tp:taxon-name><tp:taxon-name-part taxon-name-part-type="genus" reg="Platicrista">Platicrista</tp:taxon-name-part></tp:taxon-name></italic> (Fig. <xref ref-type="fig" rid="F4">4B</xref>, arrow ‘a’) than <italic><tp:taxon-name><tp:taxon-name-part taxon-name-part-type="genus" reg="Mesocrista">Mesocrista</tp:taxon-name-part></tp:taxon-name></italic> where the apices are clearly swollen (Fig. <xref ref-type="fig" rid="F4">4A</xref>, arrow ‘a’). The stylet furcae are clearly larger than those of <italic><tp:taxon-name><tp:taxon-name-part taxon-name-part-type="genus" reg="Itaquascon">Itaquascon</tp:taxon-name-part></tp:taxon-name></italic> (Fig. <xref ref-type="fig" rid="F4">4C</xref>, arrow ‘a’) and <italic><tp:taxon-name><tp:taxon-name-part taxon-name-part-type="genus" reg="Astatumen">Astatumen</tp:taxon-name-part></tp:taxon-name></italic> (Fig. <xref ref-type="fig" rid="F4">4D</xref>, arrow ‘a’) whose caudal processes are very reduced.</p><fig id="F4" position="float" orientation="portrait"><object-id xmlns:xlink="http://www.w3.org/1999/xlink" content-type="doi" xlink:type="simple">10.3897/zookeys.865.30705.figure4</object-id><object-id xmlns:xlink="http://www.w3.org/1999/xlink" content-type="arpha" xlink:type="simple">c03aa8fb-08b9-5bef-a2dd-a9d1e6804aa9</object-id><label>Figure 4.</label><caption><p>Shape of the stylet furca (arrow ‘a’) in species of various genera of <tp:taxon-name><tp:taxon-name-part taxon-name-part-type="subfamily">Itaquasconinae</tp:taxon-name-part></tp:taxon-name><bold>A</bold><italic><tp:taxon-name><tp:taxon-name-part taxon-name-part-type="genus" reg="Mesocrista">Mesocrista</tp:taxon-name-part><tp:taxon-name-part taxon-name-part-type="species" reg="spitzbergensis">spitzbergensis</tp:taxon-name-part></tp:taxon-name></italic> (Richters, 1903) <bold>B</bold><italic><tp:taxon-name><tp:taxon-name-part taxon-name-part-type="genus" reg="Platicrista">Platicrista</tp:taxon-name-part><tp:taxon-name-part taxon-name-part-type="species" reg="angustata">angustata</tp:taxon-name-part></tp:taxon-name></italic> (Murray, 1905) <bold>C</bold><italic><tp:taxon-name><tp:taxon-name-part taxon-name-part-type="genus" reg="Itaquascon">Itaquascon</tp:taxon-name-part><tp:taxon-name-part taxon-name-part-type="species" reg="cambewarrense">cambewarrense</tp:taxon-name-part></tp:taxon-name></italic> Pilato, Binda &amp; Claxton, 2002 <bold>D</bold><italic><tp:taxon-name><tp:taxon-name-part taxon-name-part-type="genus" reg="Astatumen">Astatumen</tp:taxon-name-part><tp:taxon-name-part taxon-name-part-type="species" reg="trinacriae">trinacriae</tp:taxon-name-part></tp:taxon-name></italic> (Arcidiacono, 1962). Arrow ‘b’ indicates the stylet supports. Scale bar: 10 µm.</p></caption><graphic xmlns:xlink="http://www.w3.org/1999/xlink" xlink:href="zookeys-865-001-g004.jpg" position="float" orientation="portrait" xlink:type="simple" id="oo_318973.jpg"><uri content-type="original_file" xlink:type="simple">https://binary.pensoft.net/fig/318973</uri></graphic></fig><p><bold>Etymology</bold>. Considering that the bucco-pharyngeal apparatus of the new genus has characters present in <italic><tp:taxon-name><tp:taxon-name-part taxon-name-part-type="genus" reg="Mesocrista">Mesocrista</tp:taxon-name-part></tp:taxon-name></italic>, <italic><tp:taxon-name><tp:taxon-name-part taxon-name-part-type="genus" reg="Platicrista">Platicrista</tp:taxon-name-part></tp:taxon-name></italic>, <italic><tp:taxon-name><tp:taxon-name-part taxon-name-part-type="genus" reg="Itaquascon">Itaquascon</tp:taxon-name-part></tp:taxon-name></italic> and <italic><tp:taxon-name><tp:taxon-name-part taxon-name-part-type="genus" reg="Astatumen">Astatumen</tp:taxon-name-part></tp:taxon-name></italic>, we have chosen <italic><tp:taxon-name><tp:taxon-name-part taxon-name-part-type="genus" reg="Meplitumen">Meplitumen</tp:taxon-name-part></tp:taxon-name></italic> as generic name using the first letters of the name of the first three genera (Me-, Pl-, It-) and the final part of the name <italic><tp:taxon-name><tp:taxon-name-part taxon-name-part-type="genus" reg="Astatumen">Astatumen</tp:taxon-name-part></tp:taxon-name></italic> (-umen).</p></tp:treatment-sec><tp:treatment-sec><!--Section generated to contain objects referenced in tp:taxon-treatment.--><fig id="F5" position="float" orientation="portrait"><object-id xmlns:xlink="http://www.w3.org/1999/xlink" content-type="doi" xlink:type="simple">10.3897/zookeys.865.30705.figure5</object-id><object-id xmlns:xlink="http://www.w3.org/1999/xlink" content-type="arpha" xlink:type="simple">1234cc90-ef09-560d-a2c1-5f21bd033417</object-id><label>Figure 5.</label><caption><p><italic><tp:taxon-name><tp:taxon-name-part taxon-name-part-type="genus" reg="Meplitumen">Meplitumen</tp:taxon-name-part><tp:taxon-name-part taxon-name-part-type="species" reg="aluna">aluna</tp:taxon-name-part></tp:taxon-name></italic> gen. nov., sp. nov. Caudal extremity of the body where a faint roughness may be visible (arrows) <bold>A</bold> paratype (slide No. 00477) <bold>B</bold> and <bold>C</bold> paratype (slide No. 00460). Scale bar: 20 µm.</p></caption><graphic xmlns:xlink="http://www.w3.org/1999/xlink" xlink:href="zookeys-865-001-g005.jpg" position="float" orientation="portrait" xlink:type="simple" id="oo_318974.jpg"><uri content-type="original_file" xlink:type="simple">https://binary.pensoft.net/fig/318974</uri></graphic></fig><fig id="F6" position="float" orientation="portrait"><object-id xmlns:xlink="http://www.w3.org/1999/xlink" content-type="doi" xlink:type="simple">10.3897/zookeys.865.30705.figure6</object-id><object-id xmlns:xlink="http://www.w3.org/1999/xlink" content-type="arpha" xlink:type="simple">2b6ab347-dd8d-558f-887a-b15c2eacd375</object-id><label>Figure 6.</label><caption><p><bold>A–C</bold> claws of <italic><tp:taxon-name><tp:taxon-name-part taxon-name-part-type="genus" reg="Meplitumen">Meplitumen</tp:taxon-name-part><tp:taxon-name-part taxon-name-part-type="species" reg="aluna">aluna</tp:taxon-name-part></tp:taxon-name></italic> sp. nov. (paratypes) <bold>A</bold> claws III <bold>B</bold> and <bold>C</bold> claws IV. The arrow indicates the structure interpretable as a very thin lunule <bold>D</bold> claws III of <italic><tp:taxon-name><tp:taxon-name-part taxon-name-part-type="genus" reg="Platicrista">Platicrista</tp:taxon-name-part><tp:taxon-name-part taxon-name-part-type="species" reg="angustata">angustata</tp:taxon-name-part></tp:taxon-name></italic> (Murray, 1905). It is evident that in <italic><tp:taxon-name><tp:taxon-name-part taxon-name-part-type="genus" reg="Meplitumen">Meplitumen</tp:taxon-name-part><tp:taxon-name-part taxon-name-part-type="species" reg="aluna">aluna</tp:taxon-name-part></tp:taxon-name></italic> sp. nov. the claw secondary branches are longer and thinner than those of <italic><tp:taxon-name><tp:taxon-name-part taxon-name-part-type="genus" reg="Platicrista">Platicrista</tp:taxon-name-part><tp:taxon-name-part taxon-name-part-type="species" reg="angustata">angustata</tp:taxon-name-part></tp:taxon-name></italic>. Scale bar: 20 µm.</p></caption><graphic xmlns:xlink="http://www.w3.org/1999/xlink" xlink:href="zookeys-865-001-g006.jpg" position="float" orientation="portrait" xlink:type="simple" id="oo_318975.jpg"><uri content-type="original_file" xlink:type="simple">https://binary.pensoft.net/fig/318975</uri></graphic></fig><fig id="F7" position="float" orientation="portrait"><object-id xmlns:xlink="http://www.w3.org/1999/xlink" content-type="doi" xlink:type="simple">10.3897/zookeys.865.30705.figure7</object-id><object-id xmlns:xlink="http://www.w3.org/1999/xlink" content-type="arpha" xlink:type="simple">ea7b57da-8a5e-5fbd-bab0-dc157a7e72ef</object-id><label>Figure 7.</label><caption><p>Small specimens (juvenile or male) of <italic><tp:taxon-name><tp:taxon-name-part taxon-name-part-type="genus" reg="Meplitumen">Meplitumen</tp:taxon-name-part><tp:taxon-name-part taxon-name-part-type="species" reg="aluna">aluna</tp:taxon-name-part></tp:taxon-name></italic> sp. nov. <bold>A</bold> bucco-pharyngeal apparatus of a paratype (slide No. 00476) <bold>B</bold> claws of the hind legs of another paratype (slide No. 00477). Scale bar: 20 µm.</p></caption><graphic xmlns:xlink="http://www.w3.org/1999/xlink" xlink:href="zookeys-865-001-g007.jpg" position="float" orientation="portrait" xlink:type="simple" id="oo_318976.jpg"><uri content-type="original_file" xlink:type="simple">https://binary.pensoft.net/fig/318976</uri></graphic></fig></tp:treatment-sec><ref-list><ref id="B23"><mixed-citation xmlns:xlink="http://www.w3.org/1999/xlink" xlink:type="simple"><person-group><name name-style="western"><surname>Pilato</surname><given-names>G</given-names></name><name name-style="western"><surname>Binda</surname><given-names>MG</given-names></name></person-group> (<year>2010</year>) <article-title>Definition of families, subfamilies, genera and subgenera of the <tp:taxon-name><tp:taxon-name-part taxon-name-part-type="class">Eutardigrada</tp:taxon-name-part></tp:taxon-name>, and keys to their identification.</article-title><source>Zootaxa</source><volume>2404</volume>: <fpage>1</fpage>–<lpage>54</lpage>. <ext-link xlink:type="simple" ext-link-type="doi" xlink:href="10.11646/zootaxa.2404.1.1">https://doi.org/10.11646/zootaxa.2404.1.1</ext-link></mixed-citation></ref></ref-list></tp:taxon-treatment>
