# Supplementary material for: Meplitumenaluna gen. nov., sp. nov. an interesting eutardigrade (Hypsibiidae, Itaquasconinae) from the Sierra Nevada de Santa Marta, Colombia
Source: Zookeys. 2019 Jul 22;865:1–20. doi: 10.3897/zookeys.865.30705 (PMC6663937; doi:10.3897/zookeys.865.30705)
Supplement: XML Treatment for Meplitumen aluna [file zookeys.865.30705-treatment2.xml]

<!DOCTYPE tp:taxon-treatment
  PUBLIC "-//TaxonX//DTD Taxonomic Treatment Publishing DTD v0 20100105//EN" "tax-treatment-NSO.dtd">
<tp:taxon-treatment xmlns:tp="http://www.plazi.org/taxpub"><tp:treatment-meta><kwd-group><label>Taxon classification</label><kwd><named-content xmlns:xlink="http://www.w3.org/1999/xlink" content-type="kingdom">Animalia</named-content></kwd><kwd><named-content xmlns:xlink="http://www.w3.org/1999/xlink" content-type="order">Parachela</named-content></kwd><kwd><named-content xmlns:xlink="http://www.w3.org/1999/xlink" content-type="family">Hypsibiidae</named-content></kwd></kwd-group><mixed-citation publication-type="journal"><person-group><name><surname>Lisi</surname><given-names>Oscar</given-names></name><name><surname>Daza</surname><given-names>Anisbeth</given-names></name><name><surname>Londoño</surname><given-names>Rosana</given-names></name><name><surname>Quiroga</surname><given-names>Sigmer</given-names></name><name><surname>Pilato</surname><given-names>Giovanni</given-names></name></person-group><article-title><italic><tp:taxon-name><tp:taxon-name-part taxon-name-part-type="genus" reg="Meplitumen">Meplitumen</tp:taxon-name-part><tp:taxon-name-part taxon-name-part-type="species" reg="aluna">aluna</tp:taxon-name-part></tp:taxon-name></italic> gen. nov., sp. nov. an interesting eutardigrade (<tp:taxon-name><tp:taxon-name-part taxon-name-part-type="family">Hypsibiidae</tp:taxon-name-part></tp:taxon-name>, <tp:taxon-name><tp:taxon-name-part taxon-name-part-type="subfamily">Itaquasconinae</tp:taxon-name-part></tp:taxon-name>) from the Sierra Nevada de Santa Marta, Colombia</article-title><source>Zookeys</source><day>22</day><month>7</month><year>2019</year><volume>865</volume><fpage>1</fpage><lpage>20</lpage><pub-id pub-id-type="doi">10.3897/zookeys.865.30705</pub-id></mixed-citation></tp:treatment-meta><tp:nomenclature><tp:taxon-name>
                          <object-id xmlns:xlink="http://www.w3.org/1999/xlink" content-type="arpha" xlink:type="simple">3c39ea68-5904-5296-a8df-8e8b205635f1</object-id>
                          <tp:taxon-name-part taxon-name-part-type="genus" reg="Meplitumen">Meplitumen</tp:taxon-name-part>
                          <tp:taxon-name-part taxon-name-part-type="species" reg="aluna">aluna</tp:taxon-name-part>
                          <object-id xmlns:xlink="http://www.w3.org/1999/xlink" content-type="zoobank" xlink:type="simple">http://zoobank.org/C96630F3-7A49-479E-8B14-5C00788CC0AD</object-id>
                        </tp:taxon-name><tp:taxon-status xmlns:xlink="http://www.w3.org/1999/xlink" xlink:type="simple">sp. nov.</tp:taxon-status><xref ref-type="fig" rid="F2">Figs 2</xref><xref ref-type="fig" rid="F3">, 3</xref><xref ref-type="fig" rid="F5">, 5</xref><xref ref-type="fig" rid="F6">, 6A–C</xref><xref ref-type="fig" rid="F7">, 7</xref><xref ref-type="table" rid="T1">; Table 1</xref><!--PageBreak --></tp:nomenclature><tp:treatment-sec sec-type="type locality" id="SECID0E4CBG"><title>Type locality.</title><p>San Lorenzo, Sierra Nevada de Santa Marta, Magdalena, Colombia.</p></tp:treatment-sec><tp:treatment-sec sec-type="material" id="SECID0ECDBG"><title>Material examined.</title><p><bold>Holotype</bold> (slide No. 00462), 5 <bold>paratypes</bold> (slides Nos. 00460, 00461, 00476, 00477), and two exuviae (slide No. 00492) from a sample dominated by lichens (<italic><tp:taxon-name><tp:taxon-name-part taxon-name-part-type="genus" reg="Usnea">Usnea</tp:taxon-name-part></tp:taxon-name></italic>, and <italic><tp:taxon-name><tp:taxon-name-part taxon-name-part-type="genus" reg="Parmotrema">Parmotrema</tp:taxon-name-part></tp:taxon-name></italic>) mixed with bryophytes (<italic><tp:taxon-name><tp:taxon-name-part taxon-name-part-type="genus" reg="Sematophyllum">Sematophyllum</tp:taxon-name-part></tp:taxon-name></italic>, <italic><tp:taxon-name><tp:taxon-name-part taxon-name-part-type="genus" reg="Frullania">Frullania</tp:taxon-name-part></tp:taxon-name></italic>, <italic><tp:taxon-name><tp:taxon-name-part taxon-name-part-type="genus" reg="Microlejeunea">Microlejeunea</tp:taxon-name-part></tp:taxon-name></italic>, and <italic><tp:taxon-name><tp:taxon-name-part taxon-name-part-type="genus" reg="Leucolejeunea">Leucolejeunea</tp:taxon-name-part></tp:taxon-name></italic>), collected in San Lorenzo (Colombia) at <named-content xmlns:xlink="http://www.w3.org/1999/xlink" content-type="dwc:verbatimCoordinates" xlink:type="simple"><named-content content-type="geo-json" specific-use="{&#34;type&#34;:&#34;Point&#34;,&#34;coordinates&#34;:[-74.058667,11.104694]}" id="NCID0EZEBG" xlink:type="simple">11°06'16.9"N and 74°03'31.2"W</named-content></named-content>, 2517 m a.s.l.. One paratype (slide No. 00545) collected in the type locality but in a different sample containing lichens (<italic><tp:taxon-name><tp:taxon-name-part taxon-name-part-type="genus" reg="Parmotrema">Parmotrema</tp:taxon-name-part></tp:taxon-name>, Heterodermia</italic>, and <italic><tp:taxon-name><tp:taxon-name-part taxon-name-part-type="genus" reg="Hypotrachyna">Hypotrachyna</tp:taxon-name-part></tp:taxon-name></italic>) mixed with bryophytes (<italic><tp:taxon-name><tp:taxon-name-part taxon-name-part-type="genus" reg="Meteoridium">Meteoridium</tp:taxon-name-part></tp:taxon-name></italic>, <italic><tp:taxon-name><tp:taxon-name-part taxon-name-part-type="genus" reg="Frullania">Frullania</tp:taxon-name-part></tp:taxon-name></italic>, and <italic><tp:taxon-name><tp:taxon-name-part taxon-name-part-type="genus" reg="Archilejeunea">Archilejeunea</tp:taxon-name-part></tp:taxon-name></italic>). One additional specimen (slide No. 00376) of a sample of liverworts (<italic><tp:taxon-name><tp:taxon-name-part taxon-name-part-type="genus" reg="Frullania">Frullania</tp:taxon-name-part></tp:taxon-name></italic> and <italic><tp:taxon-name><tp:taxon-name-part taxon-name-part-type="genus" reg="Cheilolejeunea">Cheilolejeunea</tp:taxon-name-part></tp:taxon-name></italic>), collected in El Campano (Colombia) at <named-content xmlns:xlink="http://www.w3.org/1999/xlink" content-type="dwc:verbatimCoordinates" xlink:type="simple"><named-content content-type="geo-json" specific-use="{&#34;type&#34;:&#34;Point&#34;,&#34;coordinates&#34;:[-74.088667,11.106444]}" id="NCID0ETGBG" xlink:type="simple">11°6'23.2"N and 74°5'19.2"W</named-content></named-content>, 1368 m a.s.l. The type material was collected by Anisbeth Daza, Rosana Londoño and Sigmer Quiroga on 31 July 2015. The remainder of the material was collected by Anisbeth Daza, Rosana Londoño, Paula Sepúlveda and Sigmer Quiroga, on 21 March 2015.</p></tp:treatment-sec><tp:treatment-sec sec-type="Type repository" id="SECID0EYGBG"><title>Type repository.</title><p>The holotype and paratypes, and the additional specimen, are deposited in the Centro de Colecciones Biológicas de la Universidad del Magdalena (<abbrev xmlns:xlink="http://www.w3.org/1999/xlink" xlink:title="Centro de Colecciones Biológicas de la Universidad del Magdalena" id="ABBRID0E5GBG" xlink:type="simple">CBUMAG:TAR</abbrev>), Santa Marta, Colombia.</p></tp:treatment-sec><tp:treatment-sec sec-type="description" id="SECID0ECHBG"><title>Species description.</title><p>Body uncoloured. A faint, though difficult to see, cuticular roughness visible on the caudal portion of the body. Eyes probably absent (definitely absent after mounting and no information record when mounted). Bucco-pharynge<!--PageBreak -->al apparatus of the <italic><tp:taxon-name><tp:taxon-name-part taxon-name-part-type="genus" reg="Meplitumen">Meplitumen</tp:taxon-name-part></tp:taxon-name></italic>-type of <tp:taxon-name><tp:taxon-name-part taxon-name-part-type="subfamily">Itaquasconinae</tp:taxon-name-part></tp:taxon-name> model (as described above). Mouth terminal. A row of small teeth is present in the caudal portion of the buccal cavity (Fig. <xref ref-type="fig" rid="F3">3B</xref>, arrow). Pharyngeal bulb long, without apophyses but with two long, narrow rod-shaped macroplacoids (the second more than double the length of the first); microplacoid and septulum absent. Stylet furcae well developed but the caudal processes have non-swollen apices (Fig. <xref ref-type="fig" rid="F3">3D</xref>, arrow). Claws of the <italic><tp:taxon-name><tp:taxon-name-part taxon-name-part-type="genus" reg="Hypsibius">Hypsibius</tp:taxon-name-part></tp:taxon-name></italic>-type, with main branches provided with accessory points; these points are well developed on the internal claws, short and thin externally. At the base of the claws, a structure interpretable as a very thin lunule is present; other cuticular thickenings on the legs absent.</p></tp:treatment-sec><tp:treatment-sec sec-type="Choice of the holotype" id="SECID0EFIBG"><title>Choice of the holotype.</title><p>We found eight specimens and two exuviae with eggs and it is interesting to note that three specimens were small and of similar body size, whereas the others are markedly longer and certainly adults as demonstrated by the size of the exuviae with eggs. Unfortunately, we have not been able to establish the sex of the specimens; in particular, whether the smallest were three young, or new-born specimens, or were males. It is interesting to note that some metric characters of the smaller specimens are very similar to those of the larger specimens, while others were markedly different (see Table <xref ref-type="table" rid="T1">1</xref>). If they are young or new-born examples, we would expect structures to have allometric growth, but these have more marked differences than that we have observed in other species. This makes us suspect the smaller specimens may be males. In any case, we have chosen the holotype among the larger, definitely adult, specimens.</p></tp:treatment-sec><tp:treatment-sec sec-type="description" id="SECID0EPIBG"><title>Description of the holotype.</title><p>Body length 590 µm, uncoloured, cuticle with a faint, very difficult to see roughness in the caudal body portion (Fig. <xref ref-type="fig" rid="F5">5A, B, C</xref> arrows); as in other species, this cuticular roughness is not visible in some specimens. Eyes probably absent (definitely absent after mounting and no information record when mounted). Bucco-pharyngeal apparatus of the <italic><tp:taxon-name><tp:taxon-name-part taxon-name-part-type="genus" reg="Meplitumen">Meplitumen</tp:taxon-name-part></tp:taxon-name></italic>-type of <tp:taxon-name><tp:taxon-name-part taxon-name-part-type="subfamily">Itaquasconinae</tp:taxon-name-part></tp:taxon-name> model (<xref ref-type="bibr" rid="B23">Pilato and Binda 2010</xref>) (Figs <xref ref-type="fig" rid="F2">2</xref> and <xref ref-type="fig" rid="F3">3</xref>), i.e., with the bucco-pharyngeal tube subdivided at the junction of the stylet supports into an anterior, almost rigid, buccal tube with spiral thickening (except the very anterior portion) (Fig. <xref ref-type="fig" rid="F2">2A, B</xref>, arrows ‘a’), and a posterior flexible portion with a more obvious spiral thickening. The mouth is terminal without peribuccal lamellae; peribuccal papulae probably present but requires confirmation. A row of small teeth present in the caudal portion of the buccal cavity (Fig. <xref ref-type="fig" rid="F3">3B</xref>, arrow). The <abbrev xmlns:xlink="http://www.w3.org/1999/xlink" xlink:title="apophyses for the insertion of the stylet muscles" id="ABBRID0EZJBG" xlink:type="simple">AISM</abbrev> are flat, symmetrical with respect to the frontal plane, and with the caudal processes short and pointing sideways (Fig. <xref ref-type="fig" rid="F2">2A</xref>, arrow ‘c’). Bucco-pharyngeal tube 61.3 µm long, buccal tube 31.8 µm long (<italic>pbf</italic> index = <italic>51.9</italic>) and 8.9 µm wide externally (<italic>pt</italic> index = <italic>28.0</italic>), pharyngeal tube 29.5 µm long. No drop shaped thickening is present between buccal and pharyngeal tube (Figs <xref ref-type="fig" rid="F2">2A, B</xref>; <xref ref-type="fig" rid="F3">3A, B, D</xref>). The stylet furcae are well developed but have the caudal processes with non-swollen apices (Fig. <xref ref-type="fig" rid="F3">3D</xref>, arrow). Pharyngeal bulb (Fig. <xref ref-type="fig" rid="F3">3A, C</xref>) long, about 2.5 times its width (63.4 µm × 27.0 µm), without apophyses, but with two long, narrow, rod-shaped macroplacoids (Fig. <xref ref-type="fig" rid="F3">3A, B, C</xref>); first macroplacoid 10.9 µm long (<italic>pt</italic> = <italic>34.3</italic>), the second 29.0 µm long (<italic>pt</italic> = <italic>91.2</italic>); the entire placoid row is 40.7 µm long (<italic>pt</italic> = <italic>128.0</italic>); microplacoid and septulum absent.</p><fig id="F5" position="float" orientation="portrait"><object-id xmlns:xlink="http://www.w3.org/1999/xlink" content-type="doi" xlink:type="simple">10.3897/zookeys.865.30705.figure5</object-id><object-id xmlns:xlink="http://www.w3.org/1999/xlink" content-type="arpha" xlink:type="simple">1234cc90-ef09-560d-a2c1-5f21bd033417</object-id><label>Figure 5.</label><caption><p><italic><tp:taxon-name><tp:taxon-name-part taxon-name-part-type="genus" reg="Meplitumen">Meplitumen</tp:taxon-name-part><tp:taxon-name-part taxon-name-part-type="species" reg="aluna">aluna</tp:taxon-name-part></tp:taxon-name></italic> gen. nov., sp. nov. Caudal extremity of the body where a faint roughness may be visible (arrows) <bold>A</bold> paratype (slide No. 00477) <bold>B</bold> and <bold>C</bold> paratype (slide No. 00460). Scale bar: 20 µm.</p></caption><graphic xmlns:xlink="http://www.w3.org/1999/xlink" xlink:href="zookeys-865-001-g005.jpg" position="float" orientation="portrait" xlink:type="simple" id="oo_318974.jpg"><uri content-type="original_file" xlink:type="simple">https://binary.pensoft.net/fig/318974</uri></graphic></fig><p>Claws of the <italic><tp:taxon-name><tp:taxon-name-part taxon-name-part-type="genus" reg="Hypsibius">Hypsibius</tp:taxon-name-part></tp:taxon-name></italic>-type well developed (Fig. <xref ref-type="fig" rid="F6">6A, B, C</xref>) with widened extreme basal portion. Reliable claw measurements, as in many species, are challenging due to <!--PageBreak -->the claw orientation affecting the apparent length. The main branch of both external and internal claws with accessory points; more evident in the hind legs. In all legs those points are more developed on the internal claws (Fig. <xref ref-type="fig" rid="F6">6A, B, C</xref>) and very short and thin on the external claws; particularly those of the first three pair of legs where they are often almost invisible. At the base of the claws a structure interpretable as a very thin lunule is present (Fig. <xref ref-type="fig" rid="F6">6A, B, C</xref> arrow). Other cuticular thickenings on the legs absent.</p><fig id="F6" position="float" orientation="portrait"><object-id xmlns:xlink="http://www.w3.org/1999/xlink" content-type="doi" xlink:type="simple">10.3897/zookeys.865.30705.figure6</object-id><object-id xmlns:xlink="http://www.w3.org/1999/xlink" content-type="arpha" xlink:type="simple">2b6ab347-dd8d-558f-887a-b15c2eacd375</object-id><label>Figure 6.</label><caption><p><bold>A–C</bold> claws of <italic><tp:taxon-name><tp:taxon-name-part taxon-name-part-type="genus" reg="Meplitumen">Meplitumen</tp:taxon-name-part><tp:taxon-name-part taxon-name-part-type="species" reg="aluna">aluna</tp:taxon-name-part></tp:taxon-name></italic> sp. nov. (paratypes) <bold>A</bold> claws III <bold>B</bold> and <bold>C</bold> claws IV. The arrow indicates the structure interpretable as a very thin lunule <bold>D</bold> claws III of <italic><tp:taxon-name><tp:taxon-name-part taxon-name-part-type="genus" reg="Platicrista">Platicrista</tp:taxon-name-part><tp:taxon-name-part taxon-name-part-type="species" reg="angustata">angustata</tp:taxon-name-part></tp:taxon-name></italic> (Murray, 1905). It is evident that in <italic><tp:taxon-name><tp:taxon-name-part taxon-name-part-type="genus" reg="Meplitumen">Meplitumen</tp:taxon-name-part><tp:taxon-name-part taxon-name-part-type="species" reg="aluna">aluna</tp:taxon-name-part></tp:taxon-name></italic> sp. nov. the claw secondary branches are longer and thinner than those of <italic><tp:taxon-name><tp:taxon-name-part taxon-name-part-type="genus" reg="Platicrista">Platicrista</tp:taxon-name-part><tp:taxon-name-part taxon-name-part-type="species" reg="angustata">angustata</tp:taxon-name-part></tp:taxon-name></italic>. Scale bar: 20 µm.</p></caption><graphic xmlns:xlink="http://www.w3.org/1999/xlink" xlink:href="zookeys-865-001-g006.jpg" position="float" orientation="portrait" xlink:type="simple" id="oo_318975.jpg"><uri content-type="original_file" xlink:type="simple">https://binary.pensoft.net/fig/318975</uri></graphic></fig></tp:treatment-sec><tp:treatment-sec sec-type="Eggs" id="SECID0EBPBG"><title>Eggs.</title><p>We found two exuviae, one with 5 and the other with 6 smooth eggs.</p></tp:treatment-sec><tp:treatment-sec sec-type="etymology" id="SECID0EGPBG"><title>Etymology.</title><p>The specific epithet refers to the term “Aluna” which in Ika, the native language of the Kogui (an Amerindian ethnic group inhabiting the Sierra Nevada de Santa Marta), means the non-visible or spiritual world. Aluna is a name in apposition.</p></tp:treatment-sec><tp:treatment-sec sec-type="remarks" id="SECID0ELPBG"><title>Remarks.</title><p>As mentioned above, the three smaller specimens (Fig. <xref ref-type="fig" rid="F7">7A, B</xref>) show some metric differences from the larger. The most obvious differences are the <italic>pt</italic> values relative to the buccal tube width, the placoid length, and claws II, III (less remarkably claw IV) length. In all legs of all specimens the percent ratio between the main branch length and the total claw length are compatible (Table <xref ref-type="table" rid="T1">1</xref>). This later character and the high number of important non-variable characters indicate they belong to <italic><tp:taxon-name><tp:taxon-name-part taxon-name-part-type="genus" reg="Meplitumen">Meplitumen</tp:taxon-name-part><tp:taxon-name-part taxon-name-part-type="species" reg="aluna">aluna</tp:taxon-name-part></tp:taxon-name></italic> sp. nov., but the differences made us consider they may be very young individuals or males.</p><fig id="F7" position="float" orientation="portrait"><object-id xmlns:xlink="http://www.w3.org/1999/xlink" content-type="doi" xlink:type="simple">10.3897/zookeys.865.30705.figure7</object-id><object-id xmlns:xlink="http://www.w3.org/1999/xlink" content-type="arpha" xlink:type="simple">ea7b57da-8a5e-5fbd-bab0-dc157a7e72ef</object-id><label>Figure 7.</label><caption><p>Small specimens (juvenile or male) of <italic><tp:taxon-name><tp:taxon-name-part taxon-name-part-type="genus" reg="Meplitumen">Meplitumen</tp:taxon-name-part><tp:taxon-name-part taxon-name-part-type="species" reg="aluna">aluna</tp:taxon-name-part></tp:taxon-name></italic> sp. nov. <bold>A</bold> bucco-pharyngeal apparatus of a paratype (slide No. 00476) <bold>B</bold> claws of the hind legs of another paratype (slide No. 00477). Scale bar: 20 µm.</p></caption><graphic xmlns:xlink="http://www.w3.org/1999/xlink" xlink:href="zookeys-865-001-g007.jpg" position="float" orientation="portrait" xlink:type="simple" id="oo_318976.jpg"><uri content-type="original_file" xlink:type="simple">https://binary.pensoft.net/fig/318976</uri></graphic></fig></tp:treatment-sec><tp:treatment-sec sec-type="Differential diagnosis" id="SECID0ECRBG"><title>Differential diagnosis.</title><p>The particular combination of the characters of the bucco-pharyngeal apparatus distinguishes the new species from all known species <!--PageBreak --><!--PageBreak -->of <tp:taxon-name><tp:taxon-name-part taxon-name-part-type="subfamily">Itaquasconinae</tp:taxon-name-part></tp:taxon-name>. It is possible that the presence of spiral thickening in the “buccal tube”, and the lateral orientation of the caudal processes of the <abbrev xmlns:xlink="http://www.w3.org/1999/xlink" xlink:title="apophyses for the insertion of the stylet muscles" id="ABBRID0EQRBG" xlink:type="simple">AISM</abbrev> was missed in some previously described species. In this case, any species found with these characters should be transferred into the new genus <italic><tp:taxon-name><tp:taxon-name-part taxon-name-part-type="genus" reg="Meplitumen">Meplitumen</tp:taxon-name-part></tp:taxon-name></italic>, though this may result in <italic><tp:taxon-name><tp:taxon-name-part taxon-name-part-type="genus" reg="Meplitumen">Meplitumen</tp:taxon-name-part><tp:taxon-name-part taxon-name-part-type="species" reg="aluna">aluna</tp:taxon-name-part></tp:taxon-name></italic> sp. nov. becoming a junior synonym. Therefore, to avoid this remote risk, we found it opportune to compare the new species with all the similar, known species of <tp:taxon-name><tp:taxon-name-part taxon-name-part-type="subfamily">Itaquasconinae</tp:taxon-name-part></tp:taxon-name> independently from the extension of the spiral thickening.</p><p>It is unnecessary to compare all <italic><tp:taxon-name><tp:taxon-name-part taxon-name-part-type="genus" reg="Itaquascon">Itaquascon</tp:taxon-name-part></tp:taxon-name></italic> species, as the presence in <italic><tp:taxon-name><tp:taxon-name-part taxon-name-part-type="genus" reg="Meplitumen">Meplitumen</tp:taxon-name-part><tp:taxon-name-part taxon-name-part-type="species" reg="aluna">aluna</tp:taxon-name-part></tp:taxon-name></italic> sp. nov. of true macroplacoids, a more developed and differently shaped stylet furca (with longer branches) (Figs <xref ref-type="fig" rid="F3">3D</xref> arrow, and 4C arrow ‘a’), and more robust stylet supports (Figs <xref ref-type="fig" rid="F2">2A</xref> arrow ‘b’, and 4C arrow ‘b’), clearly separate these species. Also, comparison with <italic><tp:taxon-name><tp:taxon-name-part taxon-name-part-type="genus" reg="Astatumen">Astatumen</tp:taxon-name-part></tp:taxon-name></italic> species is unnecessary as the presence in <italic><tp:taxon-name><tp:taxon-name-part taxon-name-part-type="genus" reg="Meplitumen">Meplitumen</tp:taxon-name-part><tp:taxon-name-part taxon-name-part-type="species" reg="aluna">aluna</tp:taxon-name-part></tp:taxon-name></italic> sp. nov. of stylet supports, true macroplacoids (lacking in <italic><tp:taxon-name><tp:taxon-name-part taxon-name-part-type="genus" reg="Astatumen">Astatumen</tp:taxon-name-part></tp:taxon-name></italic>), and a more developed and differently shaped stylet furcae (with longer branches) (Figs <xref ref-type="fig" rid="F3">3D</xref> arrow, and 4D arrow ‘a’), separates these taxa.</p><p>The differences with <italic><tp:taxon-name><tp:taxon-name-part taxon-name-part-type="genus" reg="Mesocrista">Mesocrista</tp:taxon-name-part></tp:taxon-name></italic> species are also clear, as <xref ref-type="bibr" rid="B8">Gąsiorek et al. (2016)</xref> confirmed the lack of spiral thickening in the buccal tube. In addition, in <italic><tp:taxon-name><tp:taxon-name-part taxon-name-part-type="genus" reg="Meplitumen">Meplitumen</tp:taxon-name-part><tp:taxon-name-part taxon-name-part-type="species" reg="aluna">aluna</tp:taxon-name-part></tp:taxon-name></italic> sp. nov. the stylet supports are inserted exactly between the buccal and the pharyngel tube (Fig. <xref ref-type="fig" rid="F2">2A</xref>), whereas in the two known species of <italic><tp:taxon-name><tp:taxon-name-part taxon-name-part-type="genus" reg="Mesocrista">Mesocrista</tp:taxon-name-part></tp:taxon-name></italic> a short portion of tube without spiral thickening is present after the stylet supports insertion point (see <xref ref-type="bibr" rid="B8">Gąsiorek et al. 2016</xref>: fig. 2a, b, figs 5 a, b; 7c). Furthermore, in the new species the caudal processes of the stylet furcae do not have swollen apices (compare Fig. <xref ref-type="fig" rid="F3">3D</xref> arrow, and Fig. <xref ref-type="fig" rid="F4">4A</xref> arrow ‘a’), the microplacoid is absent, and cuticular bars on the legs are absent.</p><p>We carefully examined <italic><tp:taxon-name><tp:taxon-name-part taxon-name-part-type="genus" reg="Platicrista">Platicrista</tp:taxon-name-part><tp:taxon-name-part taxon-name-part-type="species" reg="angustata">angustata</tp:taxon-name-part></tp:taxon-name></italic> (Murray, 1905) and ascertained the absence of spiral thickening in the buccal tube wall (Fig. <xref ref-type="fig" rid="F4">4B</xref>). In addition, <italic><tp:taxon-name><tp:taxon-name-part taxon-name-part-type="genus" reg="Meplitumen">Meplitumen</tp:taxon-name-part><tp:taxon-name-part taxon-name-part-type="species" reg="aluna">aluna</tp:taxon-name-part></tp:taxon-name></italic> sp. nov. differs from <italic><tp:taxon-name><tp:taxon-name-part taxon-name-part-type="genus" reg="Platicrista">Platicrista</tp:taxon-name-part><tp:taxon-name-part taxon-name-part-type="species" reg="angustata">angustata</tp:taxon-name-part></tp:taxon-name></italic> in having thinner stylet supports (Figs <xref ref-type="fig" rid="F2">2A</xref> arrow ‘b’, and 4B, arrow ‘b’), and thinner and longer claw secondary <!--PageBreak -->branches (compare Fig. <xref ref-type="fig" rid="F6">6A–C</xref> with 6D). The new species differs from <italic><tp:taxon-name><tp:taxon-name-part taxon-name-part-type="genus" reg="Platicrista">Platicrista</tp:taxon-name-part><tp:taxon-name-part taxon-name-part-type="species" reg="cheleusis">cheleusis</tp:taxon-name-part></tp:taxon-name></italic> Kathman, 1990 by the lack of a polygonal pattern on the cuticle, and cuticular bars on the legs. It differs from <italic><tp:taxon-name><tp:taxon-name-part taxon-name-part-type="genus" reg="Platicrista">Platicrista</tp:taxon-name-part><tp:taxon-name-part taxon-name-part-type="species" reg="horribilis">horribilis</tp:taxon-name-part></tp:taxon-name></italic> Kaczmarek &amp; Michalczyk, 2003 in the claw shape, and by having the lunules (if they are such) on legs IV less developed <!--PageBreak -->and without teeth. <italic><tp:taxon-name><tp:taxon-name-part taxon-name-part-type="genus" reg="Meplitumen">Meplitumen</tp:taxon-name-part><tp:taxon-name-part taxon-name-part-type="species" reg="aluna">aluna</tp:taxon-name-part></tp:taxon-name></italic> sp. nov. differs from <italic><tp:taxon-name><tp:taxon-name-part taxon-name-part-type="genus" reg="Platicrista">Platicrista</tp:taxon-name-part><tp:taxon-name-part taxon-name-part-type="species" reg="itaquasconoide">itaquasconoide</tp:taxon-name-part></tp:taxon-name></italic> (Durante Pasa &amp; Maucci, 1975) by lacking the microplacoid, and a small basal spur on the claws of the hind legs. It is distinguished from <italic><tp:taxon-name><tp:taxon-name-part taxon-name-part-type="genus" reg="Platicrista">Platicrista</tp:taxon-name-part><tp:taxon-name-part taxon-name-part-type="species" reg="ramsayi">ramsayi</tp:taxon-name-part></tp:taxon-name></italic> Marley, 2006 by the lack of cuticular bars on the legs.</p><p><italic><tp:taxon-name><tp:taxon-name-part taxon-name-part-type="genus" reg="Platicrista">Platicrista</tp:taxon-name-part><tp:taxon-name-part taxon-name-part-type="species" reg="affine">affine</tp:taxon-name-part></tp:taxon-name></italic> (Mihelčič, 1951) is considered a <italic>nomen dubium</italic> (<xref ref-type="bibr" rid="B25">Ramazzotti and Maucci 1983</xref>, <xref ref-type="bibr" rid="B4">Dastych 1993</xref>, <xref ref-type="bibr" rid="B12">Marley 2006</xref>) and as the material studied by Mihelčič no longer exists, a comparison is impossible.</p><!--PageBreak --></tp:treatment-sec><tp:treatment-sec><!--Section generated to contain objects referenced in tp:taxon-treatment.--><fig id="F2" position="float" orientation="portrait"><object-id xmlns:xlink="http://www.w3.org/1999/xlink" content-type="doi" xlink:type="simple">10.3897/zookeys.865.30705.figure2</object-id><object-id xmlns:xlink="http://www.w3.org/1999/xlink" content-type="arpha" xlink:type="simple">dcc23926-e6ae-5017-a031-d37e9a534d68</object-id><label>Figure 2.</label><caption><p>Bucco-pharyngeal tube of <italic><tp:taxon-name><tp:taxon-name-part taxon-name-part-type="genus" reg="Meplitumen">Meplitumen</tp:taxon-name-part><tp:taxon-name-part taxon-name-part-type="species" reg="aluna">aluna</tp:taxon-name-part></tp:taxon-name></italic> gen. nov., sp. nov. <bold>A</bold> holotype (slide No. 00462), was invaded by fungal hyphae. The spiral thickening also anterior to the stylet supports insertion point is visible (arrow ‘a’). The arrow ‘b’ indicates the stylet supports. Arrow ‘c’ indicates the caudal processes pointing sideways of the wide and flat <abbrev xmlns:xlink="http://www.w3.org/1999/xlink" xlink:title="apophyses for the insertion of the stylet muscles" id="ABBRID0EFXAG" xlink:type="simple">AISM</abbrev><bold>B</bold> paratype (slide No. 00460). The spiral thickening also anterior to the stylet supports insertion point is visible (arrow ‘a’). Scale bar: 20 µm.</p></caption><graphic xmlns:xlink="http://www.w3.org/1999/xlink" xlink:href="zookeys-865-001-g002.jpg" position="float" orientation="portrait" xlink:type="simple" id="oo_318971.jpg"><uri content-type="original_file" xlink:type="simple">https://binary.pensoft.net/fig/318971</uri></graphic></fig><fig id="F3" position="float" orientation="portrait"><object-id xmlns:xlink="http://www.w3.org/1999/xlink" content-type="doi" xlink:type="simple">10.3897/zookeys.865.30705.figure3</object-id><object-id xmlns:xlink="http://www.w3.org/1999/xlink" content-type="arpha" xlink:type="simple">5c47da89-1d1a-59cf-8b2e-c4931957d1f0</object-id><label>Figure 3.</label><caption><p>Bucco-pharyngeal apparatus of <italic><tp:taxon-name><tp:taxon-name-part taxon-name-part-type="genus" reg="Meplitumen">Meplitumen</tp:taxon-name-part><tp:taxon-name-part taxon-name-part-type="species" reg="aluna">aluna</tp:taxon-name-part></tp:taxon-name></italic> gen. nov., sp. nov. <bold>A</bold> holotype <bold>B</bold> paratype (slide No. 00477); the arrow indicates a row of small teeth <bold>C</bold> detail of the pharyngeal bulb of the holotype with the long placoids well visible <bold>D</bold> bucco-pharyngeal apparatus of a paratype (slide No. 00461); the arrow indicates a stylet furca. Scale bar: 20 µm.</p></caption><graphic xmlns:xlink="http://www.w3.org/1999/xlink" xlink:href="zookeys-865-001-g003.jpg" position="float" orientation="portrait" xlink:type="simple" id="oo_318972.jpg"><uri content-type="original_file" xlink:type="simple">https://binary.pensoft.net/fig/318972</uri></graphic></fig><table-wrap id="T1" position="float" orientation="portrait"><label>Table 1.</label><caption><p>Morphological measurements for the holotype, five paratypes, and the additional specimen of <italic><tp:taxon-name><tp:taxon-name-part taxon-name-part-type="genus" reg="Meplitumen">Meplitumen</tp:taxon-name-part><tp:taxon-name-part taxon-name-part-type="species" reg="aluna">aluna</tp:taxon-name-part></tp:taxon-name></italic> sp. nov. The first three small specimens are probably juveniles or males. Measurements given in µm, with <bold>pbf</bold> and <bold>pt</bold> index values for relevant structures, and the percent ratio between the main branch and the total length of the external claw. Specimens ordered by buccal tube length (body length being a less precise measurement). The small specimens differ from the larger in the <bold>pt</bold> values relative to the buccal tube width, the macroplacoid length, and claw II and III length (less remarkably claw IV length), but the percent values of the main branch length with respect to the total claw lengths are compatible.</p></caption><table id="TID0EUKAG" rules="all"><tbody><tr><th rowspan="1" colspan="1">No. slide</th><th rowspan="1" colspan="1">00376</th><th rowspan="1" colspan="1">00477</th><th rowspan="1" colspan="1">00476</th><th rowspan="1" colspan="1">00461</th><th rowspan="1" colspan="1">00545</th><th rowspan="1" colspan="1">00462 holotype</th><th rowspan="1" colspan="1">00460</th></tr><tr><td rowspan="1" colspan="1">Body length</td><td rowspan="1" colspan="1">303</td><td rowspan="1" colspan="1">258</td><td rowspan="1" colspan="1">265</td><td rowspan="1" colspan="1">482</td><td rowspan="1" colspan="1">486</td><td rowspan="1" colspan="1">590</td><td rowspan="1" colspan="1">515</td></tr><tr><td rowspan="1" colspan="1">Bucco-pharyngeal tube length</td><td rowspan="1" colspan="1">40.6</td><td rowspan="1" colspan="1">41.6</td><td rowspan="1" colspan="1">42.4</td><td rowspan="1" colspan="1">60.0</td><td rowspan="1" colspan="1">61.2</td><td rowspan="1" colspan="1">61.3</td><td rowspan="1" colspan="1">?</td></tr><tr><td rowspan="1" colspan="1">Buccal tube length</td><td rowspan="1" colspan="1">21.0</td><td rowspan="1" colspan="1">23.3</td><td rowspan="1" colspan="1">23.6</td><td rowspan="1" colspan="1">30.6</td><td rowspan="1" colspan="1">31.7</td><td rowspan="1" colspan="1">31.8</td><td rowspan="1" colspan="1">33.7</td></tr><tr><td rowspan="1" colspan="1">pbf</td><td rowspan="1" colspan="1">51.7</td><td rowspan="1" colspan="1">56.0</td><td rowspan="1" colspan="1">55.7</td><td rowspan="1" colspan="1">51.0</td><td rowspan="1" colspan="1">51.8</td><td rowspan="1" colspan="1">51.9</td><td rowspan="1" colspan="1">?</td></tr><tr><td rowspan="1" colspan="1">Buccal tube external width</td><td rowspan="1" colspan="1">5.2</td><td rowspan="1" colspan="1">5.6</td><td rowspan="1" colspan="1">5.7</td><td rowspan="1" colspan="1">8.7</td><td rowspan="1" colspan="1">8.8</td><td rowspan="1" colspan="1">8.9</td><td rowspan="1" colspan="1">9.5</td></tr><tr><td rowspan="1" colspan="1">pt</td><td rowspan="1" colspan="1">24.8</td><td rowspan="1" colspan="1">24.0</td><td rowspan="1" colspan="1">24.2</td><td rowspan="1" colspan="1">28.4</td><td rowspan="1" colspan="1">27.8</td><td rowspan="1" colspan="1">28.0</td><td rowspan="1" colspan="1">28.2</td></tr><tr><td rowspan="1" colspan="1">pt stylet supports insertion point</td><td rowspan="1" colspan="1">100</td><td rowspan="1" colspan="1">100</td><td rowspan="1" colspan="1">100</td><td rowspan="1" colspan="1">100</td><td rowspan="1" colspan="1">100</td><td rowspan="1" colspan="1">100</td><td rowspan="1" colspan="1">100</td></tr><tr><td rowspan="1" colspan="1">First placoid</td><td rowspan="1" colspan="1">?</td><td rowspan="1" colspan="1">5.2</td><td rowspan="1" colspan="1">5.2</td><td rowspan="1" colspan="1">9.3</td><td rowspan="1" colspan="1">10.7</td><td rowspan="1" colspan="1">10.9</td><td rowspan="1" colspan="1">10.6</td></tr><tr><td rowspan="1" colspan="1">pt</td><td rowspan="1" colspan="1">?</td><td rowspan="1" colspan="1">22.3</td><td rowspan="1" colspan="1">22.0</td><td rowspan="1" colspan="1">30.4</td><td rowspan="1" colspan="1">33.7</td><td rowspan="1" colspan="1">34.3</td><td rowspan="1" colspan="1">31.4</td></tr><tr><td rowspan="1" colspan="1">Second placoid</td><td rowspan="1" colspan="1">?</td><td rowspan="1" colspan="1">14.3</td><td rowspan="1" colspan="1">14.5</td><td rowspan="1" colspan="1">25.6</td><td rowspan="1" colspan="1">29.0</td><td rowspan="1" colspan="1">29.0</td><td rowspan="1" colspan="1">29.0</td></tr><tr><td rowspan="1" colspan="1">pt</td><td rowspan="1" colspan="1">?</td><td rowspan="1" colspan="1">61.4</td><td rowspan="1" colspan="1">61.4</td><td rowspan="1" colspan="1">83.7</td><td rowspan="1" colspan="1">91.5</td><td rowspan="1" colspan="1">91.2</td><td rowspan="1" colspan="1">86.1</td></tr><tr><td rowspan="1" colspan="1">Placoid row</td><td rowspan="1" colspan="1">?</td><td rowspan="1" colspan="1">20.3</td><td rowspan="1" colspan="1">20.4</td><td rowspan="1" colspan="1">34.5</td><td rowspan="1" colspan="1">40.2</td><td rowspan="1" colspan="1">40.7</td><td rowspan="1" colspan="1">40.7</td></tr><tr><td rowspan="1" colspan="1">pt</td><td rowspan="1" colspan="1">?</td><td rowspan="1" colspan="1">87.1</td><td rowspan="1" colspan="1">86.4</td><td rowspan="1" colspan="1">112.7</td><td rowspan="1" colspan="1">126.8</td><td rowspan="1" colspan="1">128.0</td><td rowspan="1" colspan="1">120.8</td></tr><tr><td rowspan="1" colspan="1">External claw I</td><td rowspan="1" colspan="1">14.5</td><td rowspan="1" colspan="1">?</td><td rowspan="1" colspan="1">15.4</td><td rowspan="1" colspan="1">21.4</td><td rowspan="1" colspan="1">21.3</td><td rowspan="1" colspan="1">?</td><td rowspan="1" colspan="1">?</td></tr><tr><td rowspan="1" colspan="1">pt</td><td rowspan="1" colspan="1">69.0</td><td rowspan="1" colspan="1">?</td><td rowspan="1" colspan="1">65.3</td><td rowspan="1" colspan="1">69.9</td><td rowspan="1" colspan="1">67.2</td><td rowspan="1" colspan="1">?</td><td rowspan="1" colspan="1">?</td></tr><tr><td rowspan="1" colspan="1">External claw I - main branch</td><td rowspan="1" colspan="1">10.4</td><td rowspan="1" colspan="1">?</td><td rowspan="1" colspan="1">11.3</td><td rowspan="1" colspan="1">15.0</td><td rowspan="1" colspan="1">15.2</td><td rowspan="1" colspan="1">?</td><td rowspan="1" colspan="1">?</td></tr><tr><td rowspan="1" colspan="1">pt</td><td rowspan="1" colspan="1">49.5</td><td rowspan="1" colspan="1">?</td><td rowspan="1" colspan="1">47.9</td><td rowspan="1" colspan="1">49.0</td><td rowspan="1" colspan="1">47.9</td><td rowspan="1" colspan="1">?</td><td rowspan="1" colspan="1">?</td></tr><tr><td rowspan="1" colspan="1">External claw I - main branch % total</td><td rowspan="1" colspan="1">71.7</td><td rowspan="1" colspan="1">?</td><td rowspan="1" colspan="1">73.4</td><td rowspan="1" colspan="1">70.1</td><td rowspan="1" colspan="1">71.4</td><td rowspan="1" colspan="1">?</td><td rowspan="1" colspan="1">?</td></tr><tr><td rowspan="1" colspan="1">External claw I - base + secondary branch</td><td rowspan="1" colspan="1">6.7</td><td rowspan="1" colspan="1">?</td><td rowspan="1" colspan="1">7.3</td><td rowspan="1" colspan="1">11.3</td><td rowspan="1" colspan="1">11.8</td><td rowspan="1" colspan="1">12.1</td><td rowspan="1" colspan="1">?</td></tr><tr><td rowspan="1" colspan="1">pt</td><td rowspan="1" colspan="1">32.2</td><td rowspan="1" colspan="1">?</td><td rowspan="1" colspan="1">30.9</td><td rowspan="1" colspan="1">36.9</td><td rowspan="1" colspan="1">37.2</td><td rowspan="1" colspan="1">38.1</td><td rowspan="1" colspan="1">?</td></tr><tr><td rowspan="1" colspan="1">Internal claw I</td><td rowspan="1" colspan="1">?</td><td rowspan="1" colspan="1">?</td><td rowspan="1" colspan="1">9.7</td><td rowspan="1" colspan="1">14.0</td><td rowspan="1" colspan="1">13.7</td><td rowspan="1" colspan="1">?</td><td rowspan="1" colspan="1">?</td></tr><tr><td rowspan="1" colspan="1">pt</td><td rowspan="1" colspan="1">?</td><td rowspan="1" colspan="1">?</td><td rowspan="1" colspan="1">41.1</td><td rowspan="1" colspan="1">45.7</td><td rowspan="1" colspan="1">43.2</td><td rowspan="1" colspan="1">?</td><td rowspan="1" colspan="1">?</td></tr><tr><td rowspan="1" colspan="1">Internal claw I - main branch</td><td rowspan="1" colspan="1">?</td><td rowspan="1" colspan="1">?</td><td rowspan="1" colspan="1">6.1</td><td rowspan="1" colspan="1">8.6</td><td rowspan="1" colspan="1">8.5</td><td rowspan="1" colspan="1">?</td><td rowspan="1" colspan="1">?</td></tr><tr><td rowspan="1" colspan="1">pt</td><td rowspan="1" colspan="1">?</td><td rowspan="1" colspan="1">?</td><td rowspan="1" colspan="1">25,8</td><td rowspan="1" colspan="1">28.1</td><td rowspan="1" colspan="1">26.8</td><td rowspan="1" colspan="1">?</td><td rowspan="1" colspan="1">?</td></tr><tr><td rowspan="1" colspan="1">Internal claw I - main branch % total</td><td rowspan="1" colspan="1">?</td><td rowspan="1" colspan="1">?</td><td rowspan="1" colspan="1">62.9</td><td rowspan="1" colspan="1">61.4</td><td rowspan="1" colspan="1">62.0</td><td rowspan="1" colspan="1">?</td><td rowspan="1" colspan="1">?</td></tr><tr><td rowspan="1" colspan="1">Internal claw I - base + secondary branch</td><td rowspan="1" colspan="1">?</td><td rowspan="1" colspan="1">6.2</td><td rowspan="1" colspan="1">6.1</td><td rowspan="1" colspan="1">9.0</td><td rowspan="1" colspan="1">9.1</td><td rowspan="1" colspan="1">10.2</td><td rowspan="1" colspan="1">?</td></tr><tr><td rowspan="1" colspan="1">pt</td><td rowspan="1" colspan="1">?</td><td rowspan="1" colspan="1">26.6</td><td rowspan="1" colspan="1">25.8</td><td rowspan="1" colspan="1">29.4</td><td rowspan="1" colspan="1">28.7</td><td rowspan="1" colspan="1">32.1</td><td rowspan="1" colspan="1">?</td></tr><tr><td rowspan="1" colspan="1">External claw II</td><td rowspan="1" colspan="1">15.9</td><td rowspan="1" colspan="1">16.9</td><td rowspan="1" colspan="1">?</td><td rowspan="1" colspan="1">?</td><td rowspan="1" colspan="1">?</td><td rowspan="1" colspan="1">29.0</td><td rowspan="1" colspan="1">?</td></tr><tr><td rowspan="1" colspan="1">pt</td><td rowspan="1" colspan="1">76.4</td><td rowspan="1" colspan="1">72.5</td><td rowspan="1" colspan="1">?</td><td rowspan="1" colspan="1">?</td><td rowspan="1" colspan="1">?</td><td rowspan="1" colspan="1">91.2</td><td rowspan="1" colspan="1">?</td></tr><tr><td rowspan="1" colspan="1">External claw II - main branch</td><td rowspan="1" colspan="1">11.5</td><td rowspan="1" colspan="1">12.2</td><td rowspan="1" colspan="1">?</td><td rowspan="1" colspan="1">?</td><td rowspan="1" colspan="1">?</td><td rowspan="1" colspan="1">20.0</td><td rowspan="1" colspan="1">?</td></tr><tr><td rowspan="1" colspan="1">pt</td><td rowspan="1" colspan="1">55.3</td><td rowspan="1" colspan="1">52.4</td><td rowspan="1" colspan="1">?</td><td rowspan="1" colspan="1">?</td><td rowspan="1" colspan="1">?</td><td rowspan="1" colspan="1">62.9</td><td rowspan="1" colspan="1">?</td></tr><tr><td rowspan="1" colspan="1">External claw II - main branch % total</td><td rowspan="1" colspan="1">72.3</td><td rowspan="1" colspan="1">72.2</td><td rowspan="1" colspan="1">?</td><td rowspan="1" colspan="1">?</td><td rowspan="1" colspan="1">?</td><td rowspan="1" colspan="1">69.0</td><td rowspan="1" colspan="1">?</td></tr><tr><td rowspan="1" colspan="1">External claw II - base + secondary branch</td><td rowspan="1" colspan="1">7.1</td><td rowspan="1" colspan="1">?</td><td rowspan="1" colspan="1">7.4</td><td rowspan="1" colspan="1">?</td><td rowspan="1" colspan="1">?</td><td rowspan="1" colspan="1">13.8</td><td rowspan="1" colspan="1">?</td></tr><tr><td rowspan="1" colspan="1">pt</td><td rowspan="1" colspan="1">34.1</td><td rowspan="1" colspan="1">?</td><td rowspan="1" colspan="1">31.3</td><td rowspan="1" colspan="1">?</td><td rowspan="1" colspan="1">?</td><td rowspan="1" colspan="1">43.4</td><td rowspan="1" colspan="1">?</td></tr><tr><td rowspan="1" colspan="1">Internal claw II</td><td rowspan="1" colspan="1">?</td><td rowspan="1" colspan="1">10.5</td><td rowspan="1" colspan="1">10.9</td><td rowspan="1" colspan="1">?</td><td rowspan="1" colspan="1">?</td><td rowspan="1" colspan="1">18.4</td><td rowspan="1" colspan="1">?</td></tr><tr><td rowspan="1" colspan="1">pt</td><td rowspan="1" colspan="1">?</td><td rowspan="1" colspan="1">45.1</td><td rowspan="1" colspan="1">46.2</td><td rowspan="1" colspan="1">?</td><td rowspan="1" colspan="1">?</td><td rowspan="1" colspan="1">57.9</td><td rowspan="1" colspan="1">?</td></tr><tr><td rowspan="1" colspan="1">Internal claw II - main branch</td><td rowspan="1" colspan="1">?</td><td rowspan="1" colspan="1">7.5</td><td rowspan="1" colspan="1">7.7</td><td rowspan="1" colspan="1">?</td><td rowspan="1" colspan="1">?</td><td rowspan="1" colspan="1">12.9</td><td rowspan="1" colspan="1">?</td></tr><tr><td rowspan="1" colspan="1">pt</td><td rowspan="1" colspan="1">?</td><td rowspan="1" colspan="1">32.2</td><td rowspan="1" colspan="1">32.6</td><td rowspan="1" colspan="1">?</td><td rowspan="1" colspan="1">?</td><td rowspan="1" colspan="1">40.2</td><td rowspan="1" colspan="1">?</td></tr><tr><td rowspan="1" colspan="1">Internal claw II - main branch % total</td><td rowspan="1" colspan="1">?</td><td rowspan="1" colspan="1">71.4</td><td rowspan="1" colspan="1">70.6</td><td rowspan="1" colspan="1">?</td><td rowspan="1" colspan="1">?</td><td rowspan="1" colspan="1">70.1</td><td rowspan="1" colspan="1">?</td></tr><tr><td rowspan="1" colspan="1">Internal claw II - base + secondary branch</td><td rowspan="1" colspan="1">?</td><td rowspan="1" colspan="1">6.6</td><td rowspan="1" colspan="1">6.3</td><td rowspan="1" colspan="1">?</td><td rowspan="1" colspan="1">?</td><td rowspan="1" colspan="1">11.2</td><td rowspan="1" colspan="1">?</td></tr><tr><td rowspan="1" colspan="1">pt</td><td rowspan="1" colspan="1">?</td><td rowspan="1" colspan="1">28.3</td><td rowspan="1" colspan="1">26.7</td><td rowspan="1" colspan="1">?</td><td rowspan="1" colspan="1">?</td><td rowspan="1" colspan="1">35.2</td><td rowspan="1" colspan="1">?</td></tr><tr><td rowspan="1" colspan="1">External claw III</td><td rowspan="1" colspan="1">?</td><td rowspan="1" colspan="1">18.1</td><td rowspan="1" colspan="1">17.4</td><td rowspan="1" colspan="1">?</td><td rowspan="1" colspan="1">?</td><td rowspan="1" colspan="1">28.6</td><td rowspan="1" colspan="1">29.0</td></tr><tr><td rowspan="1" colspan="1">pt</td><td rowspan="1" colspan="1">?</td><td rowspan="1" colspan="1">77.7</td><td rowspan="1" colspan="1">73.7</td><td rowspan="1" colspan="1">?</td><td rowspan="1" colspan="1">?</td><td rowspan="1" colspan="1">89.9</td><td rowspan="1" colspan="1">86.1</td></tr><tr><td rowspan="1" colspan="1">External claw III - main branch</td><td rowspan="1" colspan="1">?</td><td rowspan="1" colspan="1">13.0</td><td rowspan="1" colspan="1">11.8</td><td rowspan="1" colspan="1">?</td><td rowspan="1" colspan="1">18.2</td><td rowspan="1" colspan="1">19.5</td><td rowspan="1" colspan="1">19.6</td></tr><tr><td rowspan="1" colspan="1">pt</td><td rowspan="1" colspan="1">?</td><td rowspan="1" colspan="1">55.8</td><td rowspan="1" colspan="1">50.0</td><td rowspan="1" colspan="1">?</td><td rowspan="1" colspan="1">57.4</td><td rowspan="1" colspan="1">61.3</td><td rowspan="1" colspan="1">58.2</td></tr><tr><td rowspan="1" colspan="1">External claw III - main branch % total</td><td rowspan="1" colspan="1">?</td><td rowspan="1" colspan="1">71.8</td><td rowspan="1" colspan="1">67.8</td><td rowspan="1" colspan="1">?</td><td rowspan="1" colspan="1">?</td><td rowspan="1" colspan="1">68.2</td><td rowspan="1" colspan="1">67.6</td></tr><tr><td rowspan="1" colspan="1">pt</td><td rowspan="1" colspan="1">?</td><td rowspan="1" colspan="1">36.1</td><td rowspan="1" colspan="1">33.1</td><td rowspan="1" colspan="1">38.6</td><td rowspan="1" colspan="1">?</td><td rowspan="1" colspan="1">42.1</td><td rowspan="1" colspan="1">39.2</td></tr><tr><td rowspan="1" colspan="1">Internal claw III</td><td rowspan="1" colspan="1">10.3</td><td rowspan="1" colspan="1">10.9</td><td rowspan="1" colspan="1">?</td><td rowspan="1" colspan="1">?</td><td rowspan="1" colspan="1">17.4</td><td rowspan="1" colspan="1">19.3</td><td rowspan="1" colspan="1">?</td></tr><tr><td rowspan="1" colspan="1">pt</td><td rowspan="1" colspan="1">49.5</td><td rowspan="1" colspan="1">46.8</td><td rowspan="1" colspan="1">?</td><td rowspan="1" colspan="1">?</td><td rowspan="1" colspan="1">54.9</td><td rowspan="1" colspan="1">60.7</td><td rowspan="1" colspan="1">?</td></tr><tr><td rowspan="1" colspan="1">Internal claw III - main branch</td><td rowspan="1" colspan="1">?</td><td rowspan="1" colspan="1">7.3</td><td rowspan="1" colspan="1">?</td><td rowspan="1" colspan="1">?</td><td rowspan="1" colspan="1">11.4</td><td rowspan="1" colspan="1">12.7</td><td rowspan="1" colspan="1">?</td></tr><tr><td rowspan="1" colspan="1">pt</td><td rowspan="1" colspan="1">?</td><td rowspan="1" colspan="1">31.3</td><td rowspan="1" colspan="1">?</td><td rowspan="1" colspan="1">?</td><td rowspan="1" colspan="1">36.0</td><td rowspan="1" colspan="1">39.9</td><td rowspan="1" colspan="1">?</td></tr><tr><td rowspan="1" colspan="1">Internal claw III - main branch % total</td><td rowspan="1" colspan="1">?</td><td rowspan="1" colspan="1">67.0</td><td rowspan="1" colspan="1">?</td><td rowspan="1" colspan="1">?</td><td rowspan="1" colspan="1">65.5</td><td rowspan="1" colspan="1">65.8</td><td rowspan="1" colspan="1">?</td></tr><tr><td rowspan="1" colspan="1">Internal claw III - base + secondary branch</td><td rowspan="1" colspan="1">?</td><td rowspan="1" colspan="1">6.6</td><td rowspan="1" colspan="1">6.3</td><td rowspan="1" colspan="1">?</td><td rowspan="1" colspan="1">?</td><td rowspan="1" colspan="1">11.4</td><td rowspan="1" colspan="1">11.1</td></tr><tr><td rowspan="1" colspan="1">pt</td><td rowspan="1" colspan="1">?</td><td rowspan="1" colspan="1">28.3</td><td rowspan="1" colspan="1">26.7</td><td rowspan="1" colspan="1">?</td><td rowspan="1" colspan="1">?</td><td rowspan="1" colspan="1">35.8</td><td rowspan="1" colspan="1">32.9</td></tr><tr><td rowspan="1" colspan="1">Posterior claw IV</td><td rowspan="1" colspan="1">?</td><td rowspan="1" colspan="1">20.0</td><td rowspan="1" colspan="1">20.2</td><td rowspan="1" colspan="1">?</td><td rowspan="1" colspan="1">?</td><td rowspan="1" colspan="1">30.5</td><td rowspan="1" colspan="1">30.5</td></tr><tr><td rowspan="1" colspan="1">pt</td><td rowspan="1" colspan="1">?</td><td rowspan="1" colspan="1">85.8</td><td rowspan="1" colspan="1">85.6</td><td rowspan="1" colspan="1">?</td><td rowspan="1" colspan="1">?</td><td rowspan="1" colspan="1">95.9</td><td rowspan="1" colspan="1">90.5</td></tr><tr><td rowspan="1" colspan="1">Posterior claw IV - main branch</td><td rowspan="1" colspan="1">?</td><td rowspan="1" colspan="1">14.5</td><td rowspan="1" colspan="1">14.1</td><td rowspan="1" colspan="1">?</td><td rowspan="1" colspan="1">?</td><td rowspan="1" colspan="1">21.8</td><td rowspan="1" colspan="1">21.3</td></tr><tr><td rowspan="1" colspan="1">pt</td><td rowspan="1" colspan="1">?</td><td rowspan="1" colspan="1">62.2</td><td rowspan="1" colspan="1">59.7</td><td rowspan="1" colspan="1">?</td><td rowspan="1" colspan="1">?</td><td rowspan="1" colspan="1">68.6</td><td rowspan="1" colspan="1">63.2</td></tr><tr><td rowspan="1" colspan="1">Posterior claw IV - main branch % total</td><td rowspan="1" colspan="1">?</td><td rowspan="1" colspan="1">69.0</td><td rowspan="1" colspan="1">70.1</td><td rowspan="1" colspan="1">?</td><td rowspan="1" colspan="1">?</td><td rowspan="1" colspan="1">71.5</td><td rowspan="1" colspan="1">69.8</td></tr><tr><td rowspan="1" colspan="1">Posterior claw IV - base + secondary branch</td><td rowspan="1" colspan="1">?</td><td rowspan="1" colspan="1">9.8</td><td rowspan="1" colspan="1">10.1</td><td rowspan="1" colspan="1">14.0</td><td rowspan="1" colspan="1">?</td><td rowspan="1" colspan="1">15.3</td><td rowspan="1" colspan="1">14.7</td></tr><tr><td rowspan="1" colspan="1">pt</td><td rowspan="1" colspan="1">?</td><td rowspan="1" colspan="1">42.1</td><td rowspan="1" colspan="1">42.8</td><td rowspan="1" colspan="1">45.8</td><td rowspan="1" colspan="1">?</td><td rowspan="1" colspan="1">48.1</td><td rowspan="1" colspan="1">43.6</td></tr><tr><td rowspan="1" colspan="1">Anterior claw IV</td><td rowspan="1" colspan="1">?</td><td rowspan="1" colspan="1">10.9</td><td rowspan="1" colspan="1">11.0</td><td rowspan="1" colspan="1">16.2</td><td rowspan="1" colspan="1">?</td><td rowspan="1" colspan="1">17.6</td><td rowspan="1" colspan="1">18.1</td></tr><tr><td rowspan="1" colspan="1">pt</td><td rowspan="1" colspan="1">?</td><td rowspan="1" colspan="1">46.8</td><td rowspan="1" colspan="1">46.6</td><td rowspan="1" colspan="1">52.9</td><td rowspan="1" colspan="1">?</td><td rowspan="1" colspan="1">55.3</td><td rowspan="1" colspan="1">53.7</td></tr><tr><td rowspan="1" colspan="1">Anterior claw IV - main branch</td><td rowspan="1" colspan="1">?</td><td rowspan="1" colspan="1">7.7</td><td rowspan="1" colspan="1">7.7</td><td rowspan="1" colspan="1">11.3</td><td rowspan="1" colspan="1">?</td><td rowspan="1" colspan="1">12.1</td><td rowspan="1" colspan="1">12.2</td></tr><tr><td rowspan="1" colspan="1">pt</td><td rowspan="1" colspan="1">?</td><td rowspan="1" colspan="1">33.0</td><td rowspan="1" colspan="1">32.6</td><td rowspan="1" colspan="1">36.9</td><td rowspan="1" colspan="1">?</td><td rowspan="1" colspan="1">38.0</td><td rowspan="1" colspan="1">36.2</td></tr><tr><td rowspan="1" colspan="1">Anterior claw IV - main branch % total</td><td rowspan="1" colspan="1">?</td><td rowspan="1" colspan="1">70.6</td><td rowspan="1" colspan="1">70.0</td><td rowspan="1" colspan="1">69.7</td><td rowspan="1" colspan="1">?</td><td rowspan="1" colspan="1">68.7</td><td rowspan="1" colspan="1">67.4</td></tr><tr><td rowspan="1" colspan="1">Anterior claw IV - base + secondary branch</td><td rowspan="1" colspan="1">?</td><td rowspan="1" colspan="1">?</td><td rowspan="1" colspan="1">9.1</td><td rowspan="1" colspan="1">12.7</td><td rowspan="1" colspan="1">?</td><td rowspan="1" colspan="1">13.6</td><td rowspan="1" colspan="1">13.0</td></tr><tr><td rowspan="1" colspan="1">pt</td><td rowspan="1" colspan="1">?</td><td rowspan="1" colspan="1">?</td><td rowspan="1" colspan="1">38.6</td><td rowspan="1" colspan="1">41.5</td><td rowspan="1" colspan="1">?</td><td rowspan="1" colspan="1">42.8</td><td rowspan="1" colspan="1">38.6</td></tr></tbody></table></table-wrap><fig id="F4" position="float" orientation="portrait"><object-id xmlns:xlink="http://www.w3.org/1999/xlink" content-type="doi" xlink:type="simple">10.3897/zookeys.865.30705.figure4</object-id><object-id xmlns:xlink="http://www.w3.org/1999/xlink" content-type="arpha" xlink:type="simple">c03aa8fb-08b9-5bef-a2dd-a9d1e6804aa9</object-id><label>Figure 4.</label><caption><p>Shape of the stylet furca (arrow ‘a’) in species of various genera of <tp:taxon-name><tp:taxon-name-part taxon-name-part-type="subfamily">Itaquasconinae</tp:taxon-name-part></tp:taxon-name><bold>A</bold><italic><tp:taxon-name><tp:taxon-name-part taxon-name-part-type="genus" reg="Mesocrista">Mesocrista</tp:taxon-name-part><tp:taxon-name-part taxon-name-part-type="species" reg="spitzbergensis">spitzbergensis</tp:taxon-name-part></tp:taxon-name></italic> (Richters, 1903) <bold>B</bold><italic><tp:taxon-name><tp:taxon-name-part taxon-name-part-type="genus" reg="Platicrista">Platicrista</tp:taxon-name-part><tp:taxon-name-part taxon-name-part-type="species" reg="angustata">angustata</tp:taxon-name-part></tp:taxon-name></italic> (Murray, 1905) <bold>C</bold><italic><tp:taxon-name><tp:taxon-name-part taxon-name-part-type="genus" reg="Itaquascon">Itaquascon</tp:taxon-name-part><tp:taxon-name-part taxon-name-part-type="species" reg="cambewarrense">cambewarrense</tp:taxon-name-part></tp:taxon-name></italic> Pilato, Binda &amp; Claxton, 2002 <bold>D</bold><italic><tp:taxon-name><tp:taxon-name-part taxon-name-part-type="genus" reg="Astatumen">Astatumen</tp:taxon-name-part><tp:taxon-name-part taxon-name-part-type="species" reg="trinacriae">trinacriae</tp:taxon-name-part></tp:taxon-name></italic> (Arcidiacono, 1962). Arrow ‘b’ indicates the stylet supports. Scale bar: 10 µm.</p></caption><graphic xmlns:xlink="http://www.w3.org/1999/xlink" xlink:href="zookeys-865-001-g004.jpg" position="float" orientation="portrait" xlink:type="simple" id="oo_318973.jpg"><uri content-type="original_file" xlink:type="simple">https://binary.pensoft.net/fig/318973</uri></graphic></fig></tp:treatment-sec><ref-list><ref id="B23"><mixed-citation xmlns:xlink="http://www.w3.org/1999/xlink" xlink:type="simple"><person-group><name name-style="western"><surname>Pilato</surname><given-names>G</given-names></name><name name-style="western"><surname>Binda</surname><given-names>MG</given-names></name></person-group> (<year>2010</year>) <article-title>Definition of families, subfamilies, genera and subgenera of the <tp:taxon-name><tp:taxon-name-part taxon-name-part-type="class">Eutardigrada</tp:taxon-name-part></tp:taxon-name>, and keys to their identification.</article-title><source>Zootaxa</source><volume>2404</volume>: <fpage>1</fpage>–<lpage>54</lpage>. <ext-link xlink:type="simple" ext-link-type="doi" xlink:href="10.11646/zootaxa.2404.1.1">https://doi.org/10.11646/zootaxa.2404.1.1</ext-link></mixed-citation></ref><ref id="B8"><mixed-citation xmlns:xlink="http://www.w3.org/1999/xlink" xlink:type="simple"><person-group><name name-style="western"><surname>Gąsiorek</surname><given-names>P</given-names></name><name name-style="western"><surname>Stec</surname><given-names>D</given-names></name><name name-style="western"><surname>Morek</surname><given-names>W</given-names></name><name name-style="western"><surname>Zawierucha</surname><given-names>K</given-names></name><name name-style="western"><surname>Kaczmarek</surname><given-names>Ł</given-names></name><name name-style="western"><surname>Lachowska-Cierlik</surname><given-names>D</given-names></name><name name-style="western"><surname>Michalczyk</surname><given-names>Ł</given-names></name></person-group> (<year>2016</year>) An integrative revision of <italic><tp:taxon-name><tp:taxon-name-part taxon-name-part-type="genus">Mesocrista</tp:taxon-name-part></tp:taxon-name></italic> Pilato, 1987 (<tp:taxon-name><tp:taxon-name-part taxon-name-part-type="phylum">Tardigrada</tp:taxon-name-part></tp:taxon-name>: <tp:taxon-name><tp:taxon-name-part taxon-name-part-type="class">Eutardigrada</tp:taxon-name-part></tp:taxon-name>: <tp:taxon-name><tp:taxon-name-part taxon-name-part-type="family">Hypsibiidae</tp:taxon-name-part></tp:taxon-name>). Journal of Natural History 50: 45–46, 2803–2828. <ext-link xlink:type="simple" ext-link-type="doi" xlink:href="10.1080/00222933.2016.1234654">https://doi.org/10.1080/00222933.2016.1234654</ext-link></mixed-citation></ref><ref id="B25"><mixed-citation xmlns:xlink="http://www.w3.org/1999/xlink" xlink:type="simple"><person-group><name name-style="western"><surname>Ramazzotti</surname><given-names>G</given-names></name><name name-style="western"><surname>Maucci</surname><given-names>W</given-names></name></person-group> (<year>1983</year>) <article-title>Il Phylum <tp:taxon-name><tp:taxon-name-part taxon-name-part-type="phylum">Tardigrada</tp:taxon-name-part></tp:taxon-name>.</article-title><source>Memorie dell’Istituto Italiano di Idrobiologia Marco De Marchi</source><volume>41</volume>: <fpage>1</fpage>–<lpage>1012</lpage>.</mixed-citation></ref><ref id="B4"><mixed-citation xmlns:xlink="http://www.w3.org/1999/xlink" xlink:type="simple"><person-group><name name-style="western"><surname>Dastych</surname><given-names>H</given-names></name></person-group> (<year>1993</year>) <article-title>Redescription of the cryoconital tardigrade <italic><tp:taxon-name><tp:taxon-name-part taxon-name-part-type="genus">Hypsibius</tp:taxon-name-part><tp:taxon-name-part taxon-name-part-type="species">klebelsbergi</tp:taxon-name-part></tp:taxon-name></italic> Mihelčič, 1959, with notes on the microslide collection of the late Dr. F. Mihelčič (<tp:taxon-name><tp:taxon-name-part taxon-name-part-type="phylum">Tardigrada</tp:taxon-name-part></tp:taxon-name>).</article-title><source>Sonderdruck aus Veröffentlichungen des Museum Ferdinandeunm</source><volume>73</volume>: <fpage>5</fpage>–<lpage>12</lpage>.</mixed-citation></ref><ref id="B12"><mixed-citation xmlns:xlink="http://www.w3.org/1999/xlink" xlink:type="simple"><person-group><name name-style="western"><surname>Marley</surname><given-names>NJ</given-names></name></person-group> (<year>2006</year>) <article-title>A new species of <tp:taxon-name><tp:taxon-name-part taxon-name-part-type="phylum">Tardigrada</tp:taxon-name-part></tp:taxon-name>, <italic><tp:taxon-name><tp:taxon-name-part taxon-name-part-type="genus">Platicrista</tp:taxon-name-part><tp:taxon-name-part taxon-name-part-type="species">ramsayi</tp:taxon-name-part></tp:taxon-name></italic> sp. nov. from the páramo of Volcán Chiles, Ecuador.</article-title><source>Zootaxa</source><volume>1166</volume>: <fpage>35</fpage>–<lpage>48</lpage>. <ext-link xlink:type="simple" ext-link-type="doi" xlink:href="10.11646/zootaxa.1166.1.3">https://doi.org/10.11646/zootaxa.1166.1.3</ext-link></mixed-citation></ref></ref-list></tp:taxon-treatment>
